# Supplementary material for: Legionella pneumophila pangenome reveals strain-specific virulence factors
Source: BMC Genomics. 2010 Mar 17;11:181. doi: 10.1186/1471-2164-11-181 (PMC2859405; doi:10.1186/1471-2164-11-181)
Supplement: Additional file 1 — Presence/absence of islands among the five considered genomes. The presence or absence of a given island (column headers) is reported for every genome (line). Orange island is common to all strain, blue islands are strain-specific islands, red islands are common to Lpa and Lpc genomes, the green island is present in Lpp, Lpg and Lpl but not in Lpa or Lpc genomes. For the other is not possible to make a clear hypothesis about their origin. [file 1471-2164-11-181-S1.XLS]

## Sheet: Sheet1
	R1	R2	TS1	DT1	DT2	DT3	C1	C2	PR1	PR2	PR3	PR4	PR5	PR6	PR7	ND1	ND2	ND3	ND4	ND5	ND6	ND7	ND8	ND9	ND10	ND11	ND12	ND13
Lpa	+	-	+	+	+	-	+	-	+	-	+	-	+	-	-	-	-	-	-	-	-	-	-	-	-	+	-	-
Lpc	+	-	+	+	+	-	-	-	+	-	+	-	-	-	-	-	-	-	-	-	+	-	-	-	-	+	-	+
Lpp	+	-	-	-	-	+	-	+	-	-	-	-	-	-	+	+	+	+	-	-	-	-	+	+	+	-	-	-
Lpg	+	-	-	-	-	+	-	-	+	+	-	-	-	+	-	-	-	-	+	+	-	-	-	-	-	-	-	-
Lpl	+	+	-	-	-	+	+	-	-	-	-	+	-	-	-	-	-	-	-	-	-	+	-	-	-	-	+	-
